# Supplementary material for: Effect of Achillea fragrantissima Extract on Excision Wound Biofilms of MRSA and Pseudomonas aeruginosa in Diabetic Mice
Source: Int J Mol Sci. 2023 Jun 5;24(11):9774. doi: 10.3390/ijms24119774 (PMC10253793; doi:10.3390/ijms24119774)
Supplement: Supplementary file 1 [file ijms-24-09774-s001.zip]

Archive with 1 entries (1 files):
- ijms-2422818-supplementary.pdf
